# Supplementary material for: Global Guidance for Dyslipidaemia Management in Adults: A Scoping Review
Source: Glob Heart. 2025 Dec 16;20(1):111. doi: 10.5334/gh.1506 (PMC12716257; doi:10.5334/gh.1506)
Supplement: Supplementary file 1. — Appendix Tables. [file gh-20-1-1506-s1.xlsx]

## Sheet: Appx T3 RCT review results
Article title and URL link to full text	PMID + fulltext link	First author	Journal name	Publication year	systematic review	meta-analysis	included only RCTs	Primary +/- Secondary Prevention	Addresses WHO Guideline priority topics	AK Include/Exclude	AEM Include/Exclude
Efficacy and safety of LDL-lowering therapy among men and women: meta-analysis of individual data from 174,000 participants in 27 randomised trials	25579834	CTT Collabrators	Lancet	2015	Yes	Yes	Yes	Both	Equity & Cost-effectiveness	Yes	Yes
Cardiovascular Efficacy and Safety of PCSK9 Inhibitors: Systematic Review and Meta-analysis Including the ODYSSEY OUTCOMES Trial	30527147	Turgeon RD	Can J Cardiol	2018	Yes	Yes	Yes	Both	Treatment choice	Yes	Yes
PCSK9 monoclonal antibodies for the primary and secondary prevention of cardiovascular disease	33078867	Schmidt AF	Cochrane Database	2020	Yes	Yes	Yes	Both	Treatment choice	Yes	Yes
Proprotein convertase subtilisn/kexin type 9 inhibitors and small interfering RNA therapy for cardiovascular risk reduction: A systematic review and meta-analysis	38055686	Imram TF	PLoS One	2023	Yes	Yes	Yes	Both	Treatment choice	Yes	Yes
Proprotein convertase subtilisin/kexin 9 inhibitors in reducing cardiovascular outcomes: a systematic review and meta-analysis	30842207	Du H	Heart	2019	Yes	Yes	Yes	Both	Treatment choice	Yes	Yes
Effects of Proprotein Convertase Subtilisin/Kexin Type 9 Antibodies in Adults With Hypercholesterolemia: A Systematic Review and Meta-analysis	25915661	Navarese EP	Ann Intern Med	2015	Yes	Yes	Yes	Both	Treatment choice	Yes	Yes
Efficacy and safety of cholesterol-lowering treatment: prospective meta-analysis of data from 90,056 participants in 14 randomised trials of statins	16214597	CTT Collabrators	Lancet	2005	Yes	Yes	Yes	Both	Treatment choice	Yes	Yes
Safety and efficacy of ezetimibe: A meta-analysis	26301648	Savarese G	Int J Cardiol	2015	Yes	Yes	Yes	Both	Treatment choice	Yes	Yes
The clinical effectiveness and safety of low/moderate-intensity statins & ezetimibe combination therapy vs. high-intensity statin monotherapy: a systematic review and meta-analysis	39567875	Sydhom P	BMC Cardiovasc Disord	2024	Yes	Yes	No	Both	Treatment choice	Yes	Yes
The Clinical Efficacy and Safety of Bempedoic Acid in Patients at Elevated Risk of Cardiovascular Disease: A Meta-Analysis of Randomized Clinical Trials.	37261676	Sayed A	Cardiovasc Drugs Ther.	2024	Yes	Yes	Yes	Both	Treatment choice	Yes	Yes
Network Meta-Analysis of Randomized Trials Evaluating the Comparative Efficacy of Lipid-Lowering Therapies Added to Maximally Tolerated Statins for the Reduction of Low-Density Lipoprotein Cholesterol	36073669	Toth PP	JAHA	2022	Yes	Yes	Yes	Not specified	Treatment choice	Yes	Yes
Efficacy of more intensive lipid-lowering therapy on cardiovascular diseases: a systematic review and meta-analysis	32660417	Hsu HY	BMC Cardiovasc Disord	2020	Yes	Yes	Yes	Primary	Treatment choice	Yes	Yes
Use of lipid lowering drugs for primary prevention of coronary heart disease: meta-analysis of randomised trials	11039962	Pignone M	BMJ	2000	Yes	Yes	Yes	Primary	Treatment choice	Yes	Yes
Efficacy and safety of bempedoic acid for prevention of cardiovascular events and diabetes: a systematic review and meta-analysis	32787939	Wang X	Cardiovasc Diabetol	2020	Yes	Yes	Yes	Primary	Treatment choice	Yes	Yes
Efficacy of rosuvastatin compared with other statins at selected starting doses in hypercholesterolemic patients and in special population groups	12646336	Blasetto JW	Am J Cardiol	2003	No	Yes	Yes	Primary	Treatment choice	Yes	Yes
Relative Effect of Current Intensive Lipid-Lowering Drugs on Cardiovascular Outcomes in Secondary Prevention - A Meta-Analysis of 12 Randomized Trials	31006730	Wang S	Circ J	2019	Yes	Yes	Yes	Secondary	Treatment choice	Yes	Yes
Benefits of intensive lipid-lowering therapies in patients with acute coronary syndrome: a systematic review and meta-analysis	39126262	Wu XD	Ann Med	2024	Yes	Yes	Yes	Secondary	Treatment choice	Yes	Yes
Early administration of proprotein convertase subtilisin/kexin type 9 (PCSK9) inhibitors in patients with acute coronary syndrome: a systematic review and meta-analysis	39080549	Hosseni K	BMC Cardiovasc Disord	2024	Yes	Yes	No	Secondary	Treatment choice	Yes	Yes
Effect of statins and non-statin LDL-lowering medications on cardiovascular outcomes in secondary prevention: a meta-analysis of randomized trials	29069377	Koskinas KC	Eur Heart J	2018	Yes	Yes	Yes	Secondary	Treatment choice	Yes	Yes
Meta-analysis of the cardiovascular benefits of intensive lipid lowering with statins	20979581	Chan DKY	Acta Neurol Scand	2011	Yes	Yes	Yes	Secondary	Treatment choice	Yes	Yes
The efficacy and safety of intensive statin therapy: a meta-analysis of randomized trials	18299547	Josan K	CMAJ	2008	Yes	Yes	Yes	Secondary	Treatment choice	Yes	Yes
Lipid-Lowering Agents in Older Individuals: A Systematic Review and Meta-Analysis of Randomized Clinical Trials	30903687	Ponce OJ	J Clin Endocrinol Metab	2019	Yes	Yes	Yes	Both	Treatment eligibility	Yes	Yes
Statins and Cardiovascular Primary Prevention in CKD: A Meta-Analysis	25833405	Major RW	Clin J Am Soc Neprhol	2015	Yes	Yes	Yes	Primary	Treatment eligibility	Yes	Yes
Systematic review of lipid lowering for primary prevention of coronary heart disease in diabetes	12623912	Gami AS	BMJ	2003	Yes	No	No	Primary	Treatment eligibility	Yes	Yes
The effects of lowering LDL cholesterol with statin therapy in people at low risk of vascular disease: meta-analysis of individual data from 27 randomised trials	22607822	CTT Collabrators	Lancet	2012	Yes	Yes	Yes	Primary	Treatment eligibility	Yes	Yes
Risk scoring for the primary prevention of cardiovascular disease	28290160	Karmali KN	Cochrane Database Syst Rev.	2017	Yes	Yes	No	Primary	Treatment eligibility	Yes	Yes
Guidelines for lowering lipids to reduce coronary artery disease risk: a comparison of rosuvastatin with atorvastatin, pravastatin, and simvastatin for achieving lipid-lowering goals	12646338	Shepherd J	Am J Cardiol	2003	No	Yes	Yes	Primary	Treatment goals	Yes	Yes

## Sheet: Appx T3 drop-down menu
Major WHO Guideline Area	Explanation
Treatment eligibility	EFFICACY: Secondary CVD prevention; primary prevention risk groups (diabetes, CKD, inflammatory conditions, high 10-year CVD risk)
Treatment choice	EFFICACY: High vs mod intensity statin; combination therapy (statin + ezetimibe/PCSK9i/bempedoic acid)
Treatment goals	EFFICACY: treat to LDL target
Monitoring and follow up	SAFETY: adverse events in need of follow up
Equity & Cost-effectiveness	EQUITY, COST-EFFECTIVENESS

## Sheet: Appx T4  Guideline inclusion
Guideline	Publication citation	Evidence-based (use of GRADE or other framework)	Longevity & Sustainability	Addresses key issues	Addresses broad audience	Credible source	Addressed conflict of interest	Comprehensive	Published in major respected journal	Stakeholder input and review	Addressed equity/disparities impact?	Included implementation section and/or tools?	Inclusion decision
2018 ACC/AHA	https://pubmed.ncbi.nlm.nih.gov/30586774/	Methodology noted in manuscript	Guidelines updated episodically	Defines dyslipidemias	Cardiologists	Specialist society	Conflicts of interest available	No primordial prevention	Peer reviewed journal	Multidisciplinary review committee	No	Yes	INCLUDE
				Addresses non-fasting labs
	Circulation and JACC	Comprehensive literature review +standard evidence-based grading scheme	Follow up guideline planned	Age at first screening not defined	Endocrinologists		States that COI statements available online tho hard to locate	Nothing on screening	Circulation and JACC		*Promotes risk assessment and risk stratification based on race/ethnicity but does not explore social determinants
		Guidelines reviewed by central review committee		Re-screening interval not defined	Primary care MD			Diagnosis
		OTHER COMMENT	Successive US GLs since 1980; prior one in 2013	Risk assessment role, tools, thresholds	Nurses			Primary prevention
				Defines pharm and non-pharm treatment groups	Pharmacists			Secondary prevention
				Defines role for non-statin LLT
				Includes relevant potential harms of statins & other LLT
				Treatment goals for CVD or high risk	Lay persons
				Severe hypercholesterolemia
				Familial hypercholesterolemia
				No Lpa recommendation
				Diabetes
				CKD
				Rheumatoid Arthritis (RA)
				HIV
				Metabolic syndrome
				Pregnant
				Elderly
				Defines time interval for treatment effect assessment
				cost -effectiveness evaluation
2019 ESC/EAS	https://pubmed.ncbi.nlm.nih.gov/31504418/	Methodology noted in manuscript	Guidelines updated episodically	Defines dyslipidemias	Cardiologists	Specialist society	Conflicts of interest available	No primordial prevention	Peer reviewed journal	Specialist review committee	No	No	INCLUDE
				Addresses non-fasting labs
	European Heart Journal	Comprehensive literature review +standard evidence-based grading scheme	Follow up guideline planned	Age at first screening defined	Endocrinologists		Online on ESC website	Screening	European Heart Journal
		Guidelines reviewed by central review committee		Re-screening interval defined	Primary care MD			Diagnosis
		OTHER COMMENT	prior ESC/ESA lipid guidelines in 2016	Risk assessment role, tools, thresholds	Not nurses			Primary prevention
				Defines pharm and non-pharm treatment groups	Not pharmacists			Secondary prevention
				Defines role for non-statin LLT
				Includes relevant potential harms of statins & other LLT
				Treatment goals for CVD or high risk	Not lay persons
				Severe hypercholesterolemia
				Familial hypercholesterolemia
				Lpa
				Diabetes
				CKD
				Rheumatoid Arthritis (RA)
				No HIV recommendations
				Metabolic syndrome
				Pregnant
				Elderly
				Defines time interval for treatment effect assessment
				cost -effectiveness evaluation
2025 Focused Update to ESC/EAS 2019	https://academic.oup.com/eurheartj/advance-article/doi/10.1093/eurheartj/ehaf190/8234482?login=true	Methodology noted in manuscript	Guidelines updated episodically	Dylipidemias not defined	Cardiologists	Specialist society	Conflicts of interest available	No primordial prevention	Peer reviewed journal	Specialist review committee	No	No
	European Heart Journal			Does not address non-fasting labs
		Comprehensive literature review +standard evidence-based grading scheme	Follow up guideline planned	Age at first screening not defined	Endocrinologists		Online on ESC website	Nothing on screening	European Heart Journal
		Guidelines reviewed by central review committee		Re-screening interval not defined	Primary care MD			Nothing on diagnosis
		FOCUSED review on evidence emerging since publication of 2019 ESC/EAS guideline	prior ESC/ESA lipid guidelines in 2019	Risk assessment role, tools, thresholds	Not nurses			Primary prevention
				Missing non-pharm or pharm treatment groups	Not pharmacists			Secondary prevention
				Defines role for non-statin LLT
				Includes relevant potential harms of statins & other LLT
				Treatment goals for CVD or high risk	Not lay persons
				Severe hypercholesterolemia
				Familial hypercholesterolemia
				Lpa
				No diabetes reccommendations
				No CKD recommendations
				No rheumatoid arthritis
				HIV
				No metabolic syndrome
				No recommendations for pregnancy
				No recommendations for elderly
				Defines time interval for treatment effect assessment
				no cost -effectiveness evaluation
2023 Chinese guideline for lipid management	https://www.frontiersin.org/journals/pharmacology/articles/10.3389/fphar.2023.1190934/full	Methodology noted in manuscript	Guidelines updated episodically	Defines dyslipidemias	Cardiologists	Specialist society	Conflicts of interest available	No primordial prevention	Peer reviewed journal	Multidisciplinary review committee	No	No	INCLUDE
				Addresses non-fasting labs
	Frontiers in Pharmacology (English language review)	Comprehensive literature review +standard evidence-based grading scheme	Follow up guideline planned	Age at first screening not defined	Endocrinologists		English review states no conflicts, but no details provided	Nothing on screening	Main Chinese language publication in Chinese J Cardiovascular Diseases	National Expert Committee for Cardiovascular Diseases,
	https://rs.yiigle.com/cmaid/1449955	Guidelines reviewed by central review committee		Re-screening interval not defined	Primary care MD			Diagnosis		Chinese Society of Cardiology, Chinese Society of Endocrinology,
	Chinese Journal of Cardiovascular Diseases (full GL in Chinese)	Guideline method based on "WHO and China Medical Association". Also based on US, European GLs.	Successive Chinese lipid GLs; prior one in 2016	Risk assessment role, tools, thresholds	Not nurses			Primary prevention		Chinese Diabetes Society, Chinese Society of Laboratory Medicine,
				Defines pharm and non-pharm treatment groups	Not pharmacists			Secondary prevention		Chinese Stroke Association
				Defines role for non-statin LLT
				Includes relevant potential harms of statins & other LLT
				Treatment goals for CVD or high risk	Not lay persons
				Severe hypercholesterolemia
				Familial hypercholesterolemia
				No Lpa recommendation
				Diabetes
				CKD
				No rheumatoid arthritis
				No HIV recommendations
				Metabolic syndrome
				Pregnant
				Elderly
				Defines time interval for treatment effect assessment
				no cost -effectiveness evaluation
2023 Lipid Association of India guideline	https://www.sciencedirect.com/science/article/pii/S1933287424000060?via%3Dihub	Methodology noted in manuscript	Guidelines updated episodically	Defines dyslipidemias	Cardiologists	Specialist society	Conflicts of interest available	No primordial prevention	Peer reviewed journal	Specialist review committee	No	No	EXCLUDE: management recommended involves a level of diagnostic testing not available in many primary care settings; authors report multiple potential conflicts of interest
				Addresses non-fasting labs
	J Clinical Lipidology	Comprehensive literature review +standard evidence-based grading scheme	Follow up guideline planned	Age at first screening not defined	Endocrinologists		Multiple confolects of interest stated	Nothing on screening	J Clinical Lipidology
		Guidelines reviewed by central review committee		Re-screening interval not defined	Primary care MD			Diagnosis
		Methodology not described in detail and no evidence of structure approach to evidence assessment	prior LAI lipid guidelines in 2016	Risk assessment role, tools, thresholds	Not nurses			Primary prevention
				Defines pharm and non-pharm treatment groups	Not pharmacists			Secondary prevention
				Defines role for non-statin LLT
				Incomplete or lacking information on statin and other LLT harms
				Treatment goals for CVD or high risk or all	Not lay persons
				Not severe hypercholesterolemia
				Familial hypercholesterolemia
				Lpa
				Diabetes
				CKD
				Rheumatoid Arthritis (RA)
				HIV
				Metabolic syndrome
				Pregnant
				Elderly
				Defines time interval for treatment effect assessment
				cost -effectiveness evaluation
2016 Mexican Dyslipidemia Management Guidelines	http://www.cenetec.salud.gob.mx/contenidos/gpc/catalogoMaestroGPC.html	Methodology noted in manuscript	Guidelines updated episodically	Defines dyslipidemias	Cardiologists	Government body	Conflicts of interest not stated	No primordial prevention	Other publication, not peer-reviewed	Review committee not described	No	No	INCLUDE
				Addresses non-fasting labs
	chrome-extension://efaidnbmnnnibpcajpcglclefindmkaj/https://www.gob.mx/cms/uploads/attachment/file/25089/guia_tx_farmacologico_dislipidemias.pdf	No systematic literature review or grading scheme	Follow up guideline planned	Age at first screening defined	Endocrinologists		no details provided	Screening	Note that there are a number of dyslipidemia guidelines on the CENETEC website, unclear which one is officially sanctioned
				Re-screening interval defined	Primary care MD			Diagnosis
				Risk assessment role, tools, thresholds	Not nurses			Primary prevention
				Defines pharm and non-pharm treatment groups	Not pharmacists			Secondary prevention
				Defines role for non-statin LLT
				Includes relevant potential harms of statins & other LLT
				Treatment goals for CVD or high risk	Not lay persons
				Severe hypercholesterolemia
				Familial hypercholesterolemia
				No Lpa recommendation
				Diabetes
				CKD
				No rheumatoid arthritis
				No HIV recommendations
				Metabolic syndrome
				No recommendations for pregnancy
				Elderly
				Defines time interval for treatment effect assessment
				no cost -effectiveness evaluation
2020 Brazil Ministry of Health dyslipidemia guideline	Retrieved from WHO NCD documents repository (2024)	Methodology noted in manuscript	Guidelines updated episodically	Defines dyslipidemias	Cardiologists	Government body	Conflicts of interest available	No primordial prevention	Other publication, not peer-reviewed	Multidisciplinary review committee	No	No	INCLUDE
				Addresses non-fasting labs
		Comprehensive literature review +standard evidence-based grading scheme	Follow up guideline planned	Age at first screening defined	Endocrinologists			Nothing on screening
		Guidelines reviewed by central review committee		Re-screening interval defined	Primary care MD			Diagnosis
		OTHER COMMENT	prior LAI lipid guidelines in 2016	Risk assessment role, tools, thresholds	Not nurses			Primary prevention
				Defines pharm and non-pharm treatment groups	Not pharmacists			Secondary prevention
				Defines role for non-statin LLT
				Includes relevant potential harms of statins & other LLT
				Treatment goals for CVD or high risk or all	Not lay persons
				Not severe hypercholesterolemia
				Familial hypercholesterolemia
				No Lp(a) recommendation
				Diabetes
				CKD
				No rheumatoid arthritis
				No HIV recommendations
				No metabolic syndrome
				Pregnant
				Elderly
				Defines time interval for treatment effect assessment
				no cost -effectiveness evaluation
2021 Sri Lankan Dyslipidemia Management Guidelines	Electronic version is available on www.health.gov.lk	Methodology not described	Guidelines updated episodically	Defines dyslipidemias	Cardiologists	Government body	Conflicts of interest not stated	No primordial prevention	Other publication, not peer-reviewed	Review committee not described	No	Yes	INCLUDE
				Addresses non-fasting labs
			Follow up guideline planned	Age at first screening defined	Endocrinologists		no details provided	Screening
				Re-screening interval not defined	Not primary care			Diagnosis
				Risk assessment role, tools, thresholds	Not nurses			Primary prevention
				Defines pharm and non-pharm treatment groups	Not pharmacists			Secondary prevention
				Incomplete or no recommendations for non-statin LLT
				Includes relevant potential harms of statins & other LLT
				Treatment goals for CVD or high risk	Not lay persons
				Severe hypercholesterolemia
				Familial hypercholesterolemia	Nephrologists
				No Lpa recommendation
				Diabetes
				CKD
				No rheumatoid arthritis
				No HIV recommendations
				No metabolic syndrome
				No recommendations for pregnancy
				No recommendations for elderly
				Defines time interval for treatment effect assessment
				no cost -effectiveness evaluation
KENYA	Retrieved from WHO NCD documents repository (2024)	Methodology noted in manuscript	Guidelines updated episodically	Defines dyslipidemias	Cardiologists	Government body	Conflicts of interest available	No primordial prevention	Other publication, not peer-reviewed	Multidisciplinary review committee	No	Yes	INCLUDE
				Addresses non-fasting labs
		Comprehensive literature review +standard evidence-based grading scheme	Follow up guideline planned	Age at first screening defined	Endocrinologists			Nothing on screening
		Guidelines reviewed by central review committee		Re-screening interval defined	Primary care MD			Diagnosis
		OTHER COMMENT		Risk assessment role, tools, thresholds	Not nurses			Primary prevention
				Defines pharm and non-pharm treatment groups	Not pharmacists			Secondary prevention
				Defines role for non-statin LLT
				Includes relevant potential harms of statins & other LLT
				Treatment goals for CVD or high risk or all	Lay persons
				Not severe hypercholesterolemia
				Familial hypercholesterolemia
				No Lp(a) recommendation
				Diabetes
				CKD
				No rheumatoid arthritis
				No HIV recommendations
				No metabolic syndrome
				Pregnant
				Elderly
				Defines time interval for treatment effect assessment
				no cost -effectiveness evaluation
2021 Asia Pacific Society of Cardiology	European Cardiology Review 2021	Methodology noted in manuscript	Guidelines updated episodically	Dylipidemias not defined	Cardiologists	Specialist society	Conflicts of interest available	No primordial prevention	Lower profile peer reviewed journal	Review committee not described	No	No	EXCLUDE: management recommendations focused on CVD patients and other very high risk groups, few primary prevention recommendations. Authors report multiple potential conflicts of interest.
				Does not address non-fasting labs
	www.ECRjournal.com		No prior guideline	Age at first screening not defined	Endocrinologists		Many COIs	Nothing on screening
				Re-screening interval not defined	Not primary care			Nothing on diagnosis
		Basic key word literature search was used, method for assessing quality of evidence not provided		Risk assessment role, tools, thresholds	Not nurses			Nothing on primary prevention
				Missing non-pharm or pharm treatment groups	Not pharmacists			Secondary prevention
				Defines role for non-statin LLT
				Incomplete or lacking information on statin and other LLT harms
				Treatment goals for CVD or high risk	Not lay persons
				Severe hypercholesterolemia
				Familial hypercholesterolemia	Nephrologists
				Lp(a)
				Diabetes
				CKD
				No rheumatoid arthritis
				No HIV recommendations
				No metabolic syndrome
				No recommendations for pregnancy
				No recommendations for elderly
				Defines time interval for treatment effect assessment
				no cost -effectiveness evaluation
2006 EMRO Guidelines for dyslipidemia in diabetes	Electronic version is available on https://www.emro.who.int/noncommunicable-diseases/publications/guidelines.html	Methodology not described	Prior guideline replaced	Defines dyslipidemias	Not cardiologists	Non-governmental org	Conflicts of interest not stated	No primordial prevention	Other publication, not peer-reviewed	Review committee not described	No	No	EXCLUDE: scope limited to diabetes, too narrow for inclusion
				Does not address non-fasting labs
			No prior guideline	Age at first screening not defined	not Endocrinologists			Nothing on screening
				Re-screening interval not defined	Not primary care			Diagnosis
				No risk assessment details or tools provided	Not nurses			Primary prevention
				Defines pharm and non-pharm treatment groups	Not pharmacists			Nothing on secondary prevention
				Defines role for non-statin LLT
				Includes relevant potential harms of statins & other LLT
				Treatment goals for CVD or high risk or all	Lay persons
				Not severe hypercholesterolemia
				No familial hypercholesterolemia recommendation
				No Lp(a) recommendation
				Diabetes
				CKD
				No rheumatoid arthritis
				No HIV recommendations
				No metabolic syndrome
				Pregnant
				Elderly
				Defines time interval for treatment effect assessment
				no cost -effectiveness evaluation
2017 Egyptian Consensus of Dyslipidemia Management	Retrieved from WHO NCD documents repository (2024)	Methodology noted in manuscript	Guidelines updated episodically	Defines dyslipidemias	Cardiologists	Government body	Conflicts of interest not stated	No primordial prevention	Other publication, not peer-reviewed	Specialist review committee	No	No	INCLUDE
				Addresses non-fasting labs
			No prior guideline	Age at first screening defined	Endocrinologists			Nothing on screening
				Re-screening interval not defined	Primary care MD			Diagnosis
				Risk assessment role, tools, thresholds	Not nurses		Supported by Astra Zeneca Egypt	Primary prevention
				Defines pharm and non-pharm treatment groups	Not pharmacists			Secondary prevention
				Defines role for non-statin LLT
				Includes relevant potential harms of statins & other LLT
				Treatment goals for CVD or high risk	Not lay persons
				Severe hypercholesterolemia
				Familial hypercholesterolemia	Nephrologists
				Lp(a)
				Diabetes
				CKD
				No rheumatoid arthritis
				No HIV recommendations
				No metabolic syndrome
				Pregnant
				Elderly
				Defines time interval for treatment effect assessment
				no cost -effectiveness evaluation
2021 ESC CVD prevention guidelines	https://pubmed.ncbi.nlm.nih.gov/34458905/	Methodology noted in manuscript	Guidelines updated episodically	Defines dyslipidemias	Cardiologists	Specialist society	Conflicts of interest available	No primordial prevention	Peer reviewed journal	Specialist review committee	Yes	No	INCLUDE
				Addresses non-fasting labs
	European Heart Journal	Comprehensive literature review +standard evidence-based grading scheme	Follow up guideline planned	Age at first screening not defined	Endocrinologists		Online on ESC website	Screening	European Heart Journal
		Guidelines reviewed by central review committee		Re-screening interval not defined	Primary care MD			Diagnosis
		OTHER COMMENT	prior ESC CVD prevent guidelines in 2016	Risk assessment role, tools, thresholds	Not nurses			Primary prevention
				Missing non-pharm or pharm treatment groups	Not pharmacists			Secondary prevention
				Defines role for non-statin LLT
				Includes relevant potential harms of statins & other LLT
				Treatment goals for CVD or high risk	Not lay persons
				Severe hypercholesterolemia
				Familial hypercholesterolemia
				No Lp(a) recommendation
				Diabetes
				CKD
				No rheumatoid arthritis
				No HIV recommendations
				No metabolic syndrome
				Pregnant
				Elderly
				Does not define time interval for treatment effect assessment
				no cost -effectiveness evaluation

## Sheet: Appx T4 GL inclusion drop downs
Guideline	Evidence-based	Longevity & Sustainability	Addresses key issues	Addresses broad audience	Credible source	Addressed conflict of interest	Comprehensive	Published in major respected journal	Stakeholder input and review	Addressed equity/disparities impact?	Included implementation section and/or tools?
	Methodology noted in manuscript	Guidelines updated episodically	Defines dyslipidemias	Cardiologists	Government body	Conflicts of interest available	Primordial prevention	Major, high-impact journal	Multidisciplinary review committee	Yes	Yes
	Methodology not described	Prior guideline replaced	Dylipidemias not defined	Not cardiologists	Specialist society	Conflicts of interest not stated	No primordial prevention	Lower profile peer reviewed journal	Specialist review committee	No	No
	Comprehensive literature review +standard evidence-based grading scheme	Follow up guideline planned	Addresses non-fasting labs	Endocrinologists	Generalist society		Screening	Other publication, not peer-reviewed	Review committee not described
	No systematic literature review or grading scheme	No prior guideline	Does not address non-fasting labs	not Endocrinologists	Non-governmental org		Nothing on screening
	Guidelines reviewed by central review committee	Follow up guideline planned	Age at first screening defined	Primary care MD			Diagnosis
	No central committee review	No follow up guideline plan	Age at first screening not defined	Not primary care			Nothing on diagnosis
	OTHER COMMENT		Re-screening interval defined	Nurses			Primary prevention
			Re-screening interval not defined	Not nurses			Nothing on primary prevention
			Risk assessment role, tools, thresholds	Pharmacists			Secondary prevention
			No risk assessment details or tools provided	Not pharmacists			Nothing on secondary prevention
			Defines pharm and non-pharm treatment groups	Lay persons
			Missing non-pharm or pharm treatment groups	Not lay persons
			Defines role for non-statin LLT
			Incomplete or no recommendations for non-statin LLT
			Includes relevant potential harms of statins & other LLT
			Incomplete or lacking information on statin and other LLT harms
			Treatment goals for CVD or high risk or all
			No treatment goals for any treatment group
			Severe hypercholesterolemia
			Not severe hypercholesterolemia
			Familial hypercholesterolemia
			No familial hypercholesterolemia recommendation
			Lp(a)
			No Lp(a) recommendation
			Diabetes
			No diabetes reccommendations
			CKD
			No CKD recommendations
			HIV
			No HIV recommendations
			Rheumatoid Arthritis (RA)
			No rheumatoid arthritis
			Metabolic syndrome
			No metabolic syndrome
			Pregnant
			No recommendations for pregnancy
			Elderly
			No recommendations for elderly
			Defines time interval for treatment effect assessment
			Does not define time interval for treatment effect assessment
			cost -effectiveness evaluation
			no cost -effectiveness evaluation

## Sheet: Appx T5 Detailed GL Summary
GL_name	GL_publication	GL_Geography	GL_year	Primordial Prevention			Primary Prevention							Secondary Prevention
				Population	Interventions	Monitoring	Population(s)	Measurement	Dyslipidemias	CV risk assessment	Treatments	Harms	Monitoring	Population	Treatments	Harms	Monitoring
American College of Cardiology/American Heart Association	https://pubmed.ncbi.nlm.nih.gov/30586774/	United States	2018	All adult citizens High risk: (overweight, obese, +family history)			No children or adolescents* Adults 20+ Focus on 40-74 years *However, guidance given on kids w FH Special populations: FH Elderly Young adults Children Diabetes CKD HIV RA Women of childbearing age	Lipids measured in plasma Non-fasting sample acceptable for most Fasting recommended if TG>=400, LDL<70, possible FH Consider Lp(a) if unexplained risk or TG >=200 mg/dl	Hypercholesterolemia --Tchol, LDL-C, VLDL, non-HDL(LDL+VLDL), APOB --Hypertriglyceridemia --Elevated Lp(a) --Other dyslipidemias	Population cohorts equations >=7.5% 7.5-20% = intermediate risk (treat all) 5-7.4% = borderline risk, consider treatment if risk-enhancing factors Coronary artery calcium (CAC) score can refine risk in intermediate or borderline	lifestyle modification (diet, exercise)* mod intensity statin--PCE ASCVD 7.5-20% high intensity statin--CVD, FH, ASCVD >=20% ezetimibe bile acid sequestrants bempedoic acid PCSK9i fibrates niacin marine omega 3s others	Most focus on statins: Adverse events Side effects Pregnancy	Evaluate response to LLT 4-12 weeks later using fasting lipids Monitor thereafter every 3-12 months	ASCVD diagnosis: acute coronary syndrome (ACS), stable or unstable angina, MI, stroke, transient ischemic attack (TIA), peripheral artery disease (PAD) Ischemic heart failure also but with more cautious LLT recommendations (recs 4.1) "Very high risk" ASCVD defined as multiple events or major event plus high-risk conditions (Table 4)	High intensity statin for all Add ezetemibe if LDL remains >=70 mg/dl +PCSK9i if very high risk & LDL >=70 mg/dl	Most focus on statins: Adverse events Side effects Pregnancy	Evaluate response to LLT 4-12 weeks later using fasting lipids Monitor thereafter every 3-12 months
European Society of Cardiology/European Atherosclerosis Society	European Heart Journal	Europe	2019	All adult citizens High risk: (overweight, obese, +family history)			No children or adolescents* Adults 20+ Focus on 40-74 years, +/- 75+ *However, guidance given on kids w FH Special populations: FH HIV Young adults Diabetes RA Pregnancy/women of childbearing age	Lipids measured in plasma Non-fasting sample acceptable for most Fasting recommended if TG>=400, LDL<70, possible FH Consider Lp(a) if unexplained risk or TG >=200 mg/dl Consider ApoB level if TG,DM,Ob,lowLDL	Hypercholesterolemia --Tchol, LDL-C, VLDL, non-HDL(LDL+VLDL), APOB --Hypertriglyceridemia --Elevated Lp(a) >=180 mg/dl --Other dyslipidemias	SCORE equations (by region, country, FATAL CVD) >=10.0% very high risk 5.0-9.9% = high risk 1.0-4.9% = moderate risk <1.0% = low risk social depriv, mental illness, psych stress, HIV Coronary artery calcium (CAC) score or arterial ultrasound can refine risk in intermediate or borderline	lifestyle modification (diet, exercise)* mod intensity statin (SCORE2 >7.5% for age under 50; SCORE2 >10% for age 50 69; SCORE2-OP >15% for age >70) high intensity statin ezetimibe bile acid sequestrants bempedoic acid PCSK9i fibrates niacin marine omega 3s-icosopeny ethyl others VHigh risk,T2DM hi risk,HeFH: LDL 50% or <55 mg/dl HighRisk,T2DM mod risk: LDL 50% or <70 mg/dl Mod Risk: LDL <100 mg/…	Most focus on statins: Adverse events Side effects Pregnancy	Evaluate response to LLT 4-12 weeks later using fasting lipids Monitor thereafter every 3-12 months	ASCVD diagnosis: acute coronary syndrome (ACS), stable or unstable angina, MI, stroke, transient ischemic attack (TIA), peripheral artery disease (PAD) Ischemic heart failure also but with more cautious LLT recommendations (recs 4.1) "Very high risk" ASCVD defined as multiple events or major event plus high-risk conditions (Table 4)	High intensity statin for all +ezetemibe if LDL remains >=70 mg/dl +PCSK9i if ACS or very high risk & LDL >=70 mg/dl	Most focus on statins: Adverse events Side effects Pregnancy	Evaluate response to LLT 4-12 weeks later using fasting lipids Monitor thereafter every 3-12 months
2023 Chinese guideline for lipid management	Frontiers in Pharmacology	People's Republic of China	2023	All adult citizens			No children or adolescents* Adults 18+ Focus on 55-74 years *However, guidance given on kids w FH Special populations: FH Hypertension Stroke (concern statin increases H-stroke risk) Elderly Young adults Children Diabetes CKD HIV RA Pregnancy/Women of childbearing age	Lipids measured in plasma Non-fasting sample acceptable for most Fasting recommended if TG>=400, LDL<70, possible FH Consider APOB, nonHDL-C, Lp(a) if unexplained risk, obese, or TG >=200 mg/dl or diabetes	Hypercholesterolemia --Tchol, LDL-C, VLDL, non-HDL(LDL+VLDL), APOB --Hypertriglyceridemia --Elevated Lp(a) (>300 mg/L) --Other dyslipidemias	Chinese cohorts equations >=10% High risk 5-9% = Moderate risk <5% = Low risk Risk enhancing factors for age >=55: SBP>=160/100, nonHDL >=200mg/dl, HDL<40 mg/dl, BMI >28, smoker Other risk enhancing factors (target organ damage, serum biomarkers, family history, obesity, etc)	lifestyle modification (diet, exercise) mod intensity statin--ALL severe hypchol, DM age 40+, CKD 3-5, or 10yr CVD >=10%, consider in 10yr 5-9% high intensity statin--generally no in Chinese pop'n* ezetimibe bile acid sequestrants bempedoic acid PCSK9i fibrates niacin marine omega 3s Xuezhikang (XZK) (Chinese Traditional Medicine) Zhebittai (Chinese Traditional Medicine) "tolerance of high-dose s…	Most focus on statins: Adverse events Side effects Pregnancy	Evaluate response to LLT, liver enzymes, CK 4-6 weeks later using fasting lipids Monitor thereafter every 3-6 months	ASCVD diagnosis: acute coronary syndrome (ACS), stable or unstable angina, MI, stroke, transient ischemic attack (TIA), peripheral artery disease (PAD) Ischemic heart failure also but with more cautious LLT recommendations "Ultra high risk" ASCVD defined as multiple events or major event plus high-risk conditions (Table 6)	Moderate intensity statin for all Hrisk--goal LDL <100 mg/dl Vhigh risk--goal LDL <70 mg/dl UltriHi risk--goal LDL <50 mg/dl +PCSK9i if ultra high risk & LDL >=100 mg/dl	Most focus on statins: Adverse events Side effects Pregnancy	Evaluate response to LLT, liver enzymes, CK 4-6 weeks later using fasting lipids Monitor thereafter every 3-6 months
Lipid Association of India (LAI)	J Clinical Lipidology	India	2023	All adult citizens			No children or adolescents* Adults 30+ Focus on 45 (males) 55(females) years, +/- 75+ *However, guidance given on kids w FH Special populations: FH Elderly High polygenic risk score Children Diabetes Non-Alcoholic Fatty Liver Dis CKD HIV RA Women of childbearing age Air pollution exposure	Lipids measured in plasma Non-fasting sample acceptable for most	Hypercholesterolemia --Tchol, LDL-C, VLDL, non-HDL(LDL+VLDL), APOB --Hypertriglyceridemia --Other dyslipidemias	India specific assessment (non-quantitative, categorical, "based on expert consensus") Low/Moderate/High/Very High/Extreme (fig 1) Long list of High Risk Features & Risk Modifiers, very complex, hard to implement in practice Unlike other GL, lifetime risk >30% raises risk category Recommend CAD, IMT testing subclinical athero for age >=30 and dx uncertainty	lifestyle modification (diet, exercise)* mod intensity statin high intensity statin ezetimibe bile acid sequestrants bempedoic acid PCSK9i fibrates niacin marine omega 3s-icosopeny ethyl others Low: LDL <100 mg/dl Moderate: LDL <100 mg/dl High: LDL <70 mg/dl Very Hi: LDL <50mg/dl Extreme A: LDL <50mg/dl Extreme B: LDL <=30mg/dl Extreme C: LDL 10-15 mg/dl	Most focus on statins: Adverse events Side effects Pregnancy	No monitoring recommendations	ASCVD diagnosis: acute coronary syndrome (ACS), stable or unstable angina, MI, stroke, transient ischemic attack (TIA), peripheral artery disease (PAD)	High intensity statin for all Colchicine, GLP-1, SGlT2, icasopent ethyl for ASCVD whilst LDL-C <30 mg/dl	Most focus on statins: Adverse events Side effects Pregnancy	Evaluate response every 4 weeks using fasting lipids +APOB til controlled to target
Mexican Practical Guide to Dyslipidemia in Adults	http://www.cenetec.salud.gob.mx/contenidos/gpc/catalogoMaestroGPC.html chrome-extension://efaidnbmnnnibpcajpcglclefindmkaj/https://www.gob.mx/cms/uploads/attachment/file/25089/guia_tx_farmacologico_dislipidemias.pdf	Mexico CENETEC (Centro Nacional de Excelencia Technologia en Salud)/[Instituto Mexicana del Seguro Social (IMSS)]	2016	All adult citizens			No children or adolescents* Adults 20+ Focus on 40-75 years Special populations: FH Hypertension Stroke Elderly Diabetes CKD	Lipids measured in plasma Non-fasting sample acceptable for most	Hypercholesterolemia --Tchol, LDL-C, non-HDL(LDL+VLDL) --Hypertriglyceridemia	Use Mexico-specific Globorisk equation if age >=40y LDL-C and risk factor based LLT selection Globorisk using Tchol, SBP, DM, age, smoker very high >=10% ten-yr risk high = 5-10% ten-yr risk mod = 1-5% ten-yr risk Primary Prevention algorithm 40-75: Diabetes alone DM + other CVD risk factor No DM LDL 100-189 very hi risk No DM LDL 155-189 hi or mod risk No DM LDL >=190 mg/dl ANY AGE	lifestyle modification (diet, exercise) mod intensity statin high intensity statin ezetimibe Treatment goals Very hi risk (globorisk >=10%): <70 mg/dl--high intensity statin High risk (globorisk 5-10%): <100 mg/dl--high intensity statin LDL >=190, no RFs, globorisk 1-5%: mod intensity statin no risk factors <130	Most focus on statins: Adverse events Side effects	Evaluate response to LLT, liver enzymes, CK 12 weeks later using fasting lipids Monitor thereafter every 6-12 months	ASCVD diagnosis: acute coronary syndrome (ACS), stable or unstable angina, MI, stroke, transient ischemic attack (TIA), peripheral artery disease (PAD) Ischemic heart failure also but with more cautious LLT recommendations "Ultra high risk" ASCVD defined as multiple events or major event plus high-risk conditions (Table 6)	Moderate intensity statin for all -goal LDL <70 mg/dl If not at goal, 1st intensify statin, then add ezetimibe	Most focus on statins: Adverse events--big CK focus Side effects	Evaluate response to LLT, liver enzymes, CK 12 weeks later using fasting lipids Monitor thereafter every 6-12 months
2020 Brazil: Clinical protocol and therapeutic guidelines for dyslipidemia	Gov't publication on WHO repository	Brazil	2023	All adult citizens			No children or adolescents* Adults 30+ Focus on 45 (males) 55(females) years, +/- 75+ *However, guidance given on kids w FH Special populations: FH Children Diabetes Non-Alcoholic Fatty Liver Dis CKD HIV RA Women of childbearing age Air pollution exposure	Lipids measured in plasma Non-fasting sample acceptable for most	Hypercholesterolemia --Tchol, LDL-C, VLDL, non-HDL(LDL+VLDL), APOB --Hypertriglyceridemia --Other dyslipidemias	Use Framingham 10-yr risk calculator. Consider Treatment: Diabetes in men >=45, women >=55 with risk factor or FH ASCVD age <55 Framingham risk >=10% Diagnosis of ASCVD Diagnosis of FH	lifestyle modification (diet, exercise)* mod intensity statin high intensity statin ezetimibe bile acid sequestrants bempedoic acid PCSK9i fibrates niacin marine omega 3s-icosopeny ethyl others Moderate instensity statin for most High intensity statin for ASCVD or Framingham >=20%	Most focus on statins: Adverse events Side effects Pregnancy	Check liver enzymes, CPK at baseline, six months later, and then every time dose is intensified	ASCVD diagnosis: acute coronary syndrome (ACS), stable or unstable angina, MI, stroke, transient ischemic attack (TIA), peripheral artery disease (PAD)	High intensity statin for all	Not much on risks	Check liver enzymes, CPK at baseline, six months later, and then every time dose is intensified
2021 Sri Lanka National Guideline for Management of Dyslipidema for Primary Providers	Gov't publication	Sri Lanka Directorate of NCDs, Ministry of Health	2021	All adult citizens			No children or adolescents* Adults 30+ (men) 35+ (women) if hi risk Primary prevention 40+ Special populations: FH Hypertension Diabetes CKD	Lipids measured in plasma Non-fasting sample acceptable for most *Fasting only for Tchol 240-300 mg/dl	Hypercholesterolemia --Tchol, LDL-C --Hypertriglyceridemia	Use WHO SE Asia-specific CVD risk chart (Globorisk equation if age >=40y) LDL-C and risk factor based LLT selection Globorisk using Tchol, SBP, DM, age, smoker very high >30% ten-yr risk high = 20-30% ten-yr risk mod = 10-19% ten-yr risk Primary Prevention algorithm 40-75 TREAT IF: Diabetes >=40 or 20-39 + risk factor CKD CVD risk >=20% CVD risk <20% plus Tchol >=300 or LDL >=190 mg/dl	lifestyle modification (diet, exercise) mod intensity statin high intensity statin Treatment goals Hi risk (>=20% risk): <70 mg/dl Mod risk <100 mg/dl Lo risk: <116 mg/dl	Only statins: Adverse events Side effects Drug-drug interactions	Evaluate response to LLT, liver enzymes 12 weeks later using fasting lipids Monitor thereafter only if dose adjustment Check CPK only if muscle symptoms	ASCVD diagnosis: acute coronary syndrome (ACS), stable or unstable angina, MI, stroke, transient ischemic attack (TIA), peripheral artery disease (PAD)	High intensity statin for all -goal LDL <55 mg/dl -goal LDL <40 if repeat ASCVD No non-statin LLT mentioned, but maybe that is a referral to higher care level	Most focus on statins: only measure ALT CPK if sx Side effects	Evaluate response to LLT, liver enzymes 12 weeks later using fasting lipids Monitor thereafter only if dose adjustment Check CPK only if muscle symptoms
2018 Kenya National Guidelines for Cardiovascular Diseases Management	Gov't publication on WHO repository	Kenya Division of Non-Communicable Diseases - Ministry of Health	2018	All adult citizens			No children or adolescents* Adults 30 M/ 35F and above if high risk Adults without known risk factors 40+ Special populations: FH Diabetes Non-Alcoholic Fatty Liver Dis CKD Smoker HIV elderly pregnant	Lipids measured in plasma Non-fasting sample acceptable for most	Hypercholesterolemia --Tchol, LDL-C --No other dyslipidemias	Use WHO/ISH 10-yr risk calculator for AFRO-E >30% 10 yr risk: Very high risk 20-30%: high risk 10-20%: moderate risk<10%: low risk	lifestyle modification (diet, exercise)* mod intensity statin high intensity statin no others LLT without risk assessment for anyone with ASCVD, diabetes, or with TChol >= 8.0 mmol/L or ~300 mg/dl High intensity statin for CVD risk >=20% Mod CVD risk (10-20%) lifestyle first, statin if not at goal	Most focus on statins: Adverse events Side effects Pregnancy	Recheck cholesterol response to treatment Check CPK only if symptoms	ASCVD diagnosis: acute coronary syndrome (ACS), stable or unstable angina, MI, stroke, transient ischemic attack (TIA), peripheral artery disease (PAD)	High intensity statin for all	Not much on risks	Recheck cholesterol response to treatment Check CPK only if symptoms
2021 Pan-Asian Society of Cardiology	Regional professional society	Asia Pacific Region	2021	All adult citizens			No children or adolescents* Adults 20+? Special populations: Existing ASCVD FH Diabetes CKD	No specific recommendations	Hypercholesterolemia --Tchol, LDL-C --Lp(a)	Use APSC "CVD" system ("based on ESC/EAS") Table 1 ASCVD, diabetes, CKD, ischemic HF, microalbuminuria	lifestyle modification (diet, exercise) NO MENTION Treatment goals All "CCS": high intensity statin Hi risk (1 RF): <70 mg/dl Very high risk (>1 RF) <50 mg/dl	No mention	"Re-assess after 4 weeks of start/change of therapy"	ASCVD diagnosis: acute coronary syndrome (ACS), stable or unstable angina, MI, stroke, transient ischemic attack (TIA), peripheral artery disease (PAD)	High intensity statin and at least 50% LDL-C reductionfor all -high risk goal LDL <70 mg/dl -very high risk goal LDL <50 mg/dl If not at goal, consider statin+ezetimibe or PCSK9i	No specific mention	"Re-assess after 4 weeks of start/change of therapy"
2006 EMRO Region guideline on dyslipidemia in diabetes	WHO regional guideline	WHO Eastern Mediterranean Region (EMRO)	2006	All adult citizens			No children or adolescents* Adults 18+ WITH DIABETES	Lipids measured in plasma Annual FASTING lipids in diabetes patients	Hypercholesterolemia IN DIABETES --hyperTG, low HDL, shift LDL to small, dense LDL (Type B)	No risk assessment--because focused on people with diabetes	lifestyle modification (diet, exercise)* mod intensity statin high intensity statin ezetimibe bile acid sequestrants fibrates niacin omega 3s Moderate instensity statin for most High intensity statin if not at goal	Include potential adverse effects of all med therapies	Monitor lipid response at one year	Not discussed	Not discussed	Not discussed	Not discussed
2017 Egyptian Consensus of Dyslipidemia Management	National government and professional societies	Egypt	2017				Men >40 years and women >50 years Special populations: Existing ASCVD FH Diabetes CKD	Measure TC, TGs, HDL-C, LDL-C, non-HDL C. Nonfasting labs OK for "screening and general risk estimation"	Hypercholesterolemia --Tchol, LDL-C, non-HDL C	Use European/EAS "SCORE"/European High Risk chart (see ESC/EAS guideline above)	lifestyle modification (diet, exercise) healthy diet, 2.5-5.0 hours mod intensity PA weekly Pharm treatment goals (statins) --Very hig risk (ASCVD, DM+target organ damage, CKD stage >=3, 10 yr SCORE >=10%, goal 50% LDL or <70 mg/dl; high statin --Hi risk (marked elevation single RF, includes TC >310 mg/dl, e.g. familial HC; goal 50% LDL or <100 mg/dl) high statin --Mod risk (>1 RF) or SCORE 1-5%;…	Define "statin intolerance" and statin-associated muscle symptoms" (SAMS) Also describe incidence of mild ALD elevation; contraindication in liver failure patients Recommend stop statins in all women who become pregnant	"Re-assess after 4-12 weeks after initation of therapy" Assess CK if "muscle symptoms favor statin re-initation"	ASCVD diagnosis: Coronary heart disease, stroke, peripheral artery disease (PAD)	High intensity statin and at least 50% LDL-C reductionfor all -high risk goal LDL <70 mg/dl If not at goal, consider statin+ezetimibe, cholestyramine, or PCSK9i	Define "statin intolerance" and statin-associated muscle symptoms" (SAMS) Also describe incidence of mild ALD elevation; contraindication in liver failure patients Recommend stop statins in all women who become pregnant	"Re-assess after 4-12 weeks after initation of therapy" Assess CK if "muscle symptoms favor statin re-initation"
2021 European Society of Cardiology Guideline on CVD prevention in clinical practice	European Heart Journal	Europe	2021	All adult citizens High risk: (overweight, obese, +family history)			No children or adolescents* Adults 20+ Focus on 40-74 years, +/- 75+ *However, guidance given on kids w FH Special populations: FH Elderly Diabetes Pregnancy/women of childbearing age	Lipids measured in plasma Non-fasting sample acceptable for most Fasting recommended if TG>=400, LDL<70, possible FH Consider Lp(a) if unexplained risk or TG >=200 mg/dl Consider ApoB level if TG,DM,Ob,lowLDL	Hypercholesterolemia --Tchol, LDL-C, VLDL, non-HDL(LDL+VLDL), APOB --Hypertriglyceridemia --Elevated Lp(a) >=180 mg/dl --Other dyslipidemias	SCORE equations (by region, country, FATAL CVD) >=10.0% very high risk 5.0-9.9% = high risk 1.0-4.9% = moderate risk <1.0% = low risk ALSO introduces LIFE-CVD model showing expected health life-year gain with statin treatment (Figure 12)	lifestyle modification (diet, exercise)* mod intensity statin high intensity statin ezetimibe bile acid sequestrants bempedoic acid PCSK9i fibrates niacin marine omega 3s-icosopeny ethyl others VHigh risk,T2DM hi risk,HeFH: LDL 50% or <55 mg/dl HighRisk,T2DM mod risk: LDL 50% or <70 mg/dl Mod Risk: LDL <100 mg/dl Consider Tricglyceride goal <1.7 mmol/l (<150 mg/dl) All: consider fibrates if after…	Most focus on statins: Adverse events Side effects Pregnancy	Refers to 2019 ESC/EAS dyslipidemia guideline	Refers to 2019 ESC/EAS dyslipidemia guideline	Refers to 2019 ESC/EAS dyslipidemia guideline	Refers to 2019 ESC/EAS dyslipidemia guideline	Refers to 2019 ESC/EAS dyslipidemia guideline

## Sheet: lipids units conversions
Lipid component	convert mg/dl to mmol/L, divide by	convert mmol/L to mg/dL, divide by	convert mg/dl to nm/L, mulitply by
TC, LDL, HDL, non-HDL	38.6	0.0259067
Triglycerides	88.6	0.0112867
Lp(a)			2.38889
target 1.4 mmol/L		54.04	mg/dl
target 1.8 mmol/L		69.48	mg/dl
target 2.6 mmol/L		100.36	mg/dl
